# Supplementary material for: Enhanced Remediation of Phenanthrene and Naphthalene by Corn-Bacterial Consortium in Contaminated Soil
Source: Plants (Basel). 2024 Oct 10;13(20):2839. doi: 10.3390/plants13202839 (PMC11511142; doi:10.3390/plants13202839)
Supplement: Supplementary file 1 [file plants-13-02839-s001.zip]

Archive with 1 entries (1 files):
- plants-3197375-supplementary.pdf
